# Supplementary material for: IFNγ-associated immune–metabolic remodeling is linked to serotonin–kynurenine imbalance and cortical vulnerability in lupus-prone mice
Source: Front Immunol. 2026 Mar 5;17:1740039. doi: 10.3389/fimmu.2026.1740039 (PMC12999847; doi:10.3389/fimmu.2026.1740039)
Supplement: Supplementary file 1 [file Table1.xlsx]

## Sheet: Feuil1
Name	Forward	Reverse
Ido1	TGGAGTAGACAGCAATGGCAC	GAAGCTGCCCGTTCTCAATC
Tdo2	TGCTCAAGGTGATAGCTCGG	GCAGCCGGAACTGTAGACTC
Kmo	GGAGTCCTATGCCAATGCGA	AGGCTCCATCACACCCTACA
Kynu	GGGTTCCAGGTTGGGATGAG	GGGCTAACGCTGAGTGCTAA
Tph2	AAGTTGGTGGGCTGGTGAAA	ATGCTCTCAGGCGGATTCAG
IL10	CCCTTTGCTATGGTGTCCTT	TGGTTTCTCTTCCCAAGACC
IL1B	TCTTTGAAGTTGACGGACCC	TGAGTGATACTGCCTGCCTG
IL6	GTCCTTCCTACCCCAATTTCCA	TAACGCACTAGGTTTGCCGA
HPRT1	TCCTCAGACCGCTTTTCCCGC	TCATCATCACTAATCACGACGCTGG
POL2	AGCAAGCGGTTCCAGAGAAG	TCCCGAACACTGACATATCTCA
IFNG	ACTGTGATTGCGGGGTTGTA	ACATTCGAGTGCTGTCTGGC
